# Supplementary material for: In-Season Consumption of Locally Produced Tomatoes Decreases Cardiovascular Risk Indices
Source: Nutrients. 2022 Dec 22;15(1):43. doi: 10.3390/nu15010043 (PMC9823597; doi:10.3390/nu15010043)
Supplement: Supplementary file 1 [file nutrients-15-00043-s001.zip]

Archive with 1 entries (1 files):
- nutrients-2066757-supplementary.pdf
